# Supplementary material for: Comparative Assessment of Out-of-Pocket Health Expenditure in Haemodialysis and Peritoneal Dialysis Patients
Source: Healthcare (Basel). 2025 Dec 18;13(24):3325. doi: 10.3390/healthcare13243325 (PMC12733278; doi:10.3390/healthcare13243325)
Supplement: Supplementary file 1 [file healthcare-13-03325-s001.zip]

Archive with 1 entries (1 files):
- healthcare-3994788-supplementary.xlsx
