# Supplementary material for: Comparative Assessment of Out-of-Pocket Health Expenditure in Haemodialysis and Peritoneal Dialysis Patients
Source: Healthcare (Basel). 2025 Dec 18;13(24):3325. doi: 10.3390/healthcare13243325 (PMC12733278; doi:10.3390/healthcare13243325)
Supplement: Supplementary file 1 [file healthcare-13-03325-s001.zip › healthcare-3994788-supplementary.xlsx]

## Sheet: Sheet1
No	Dist	Area	Age	Gen	Fam Member	Educ	Bwinner	PatInc	DM	Modes	Duration Illness	Payment	Subsidised	Transport	Dial Exp.	Add Exp	Trav Exp
1	20	1	74	2	5	4	2	0	1	2	3	4	2	1	150	60	25
2	15	1	42	1	2	4	1	7000	1	2	1	1	1	1	200	0	30
3	40	2	46	2	4	3	2	0	1	2	1	3	2	1	50	0	50
4	21	1	50	1	5	4	1	4000	1	2	3	3	2	1	100	0	25
5	10	1	36	2	5	3	2	500	1	2	1	1	1	1	0	60	20
6	7	1	54	2	7	4	2	0	1	2	2	3	2	1	350	0	70
7	24	1	38	2	3	3	1	1500	2	2	1	3	2	1	0	0	20
8	33	1	53	1	7	4	1	10000	1	2	4	2	2	1	205	0	20
9	21	1	41	1	2	4	1	15000	2	2	1	2	2	1	155	0	20
10	11	1	48	1	6	3	1	0	1	2	1	2	2	3	300	0	50
11	10	1	72	1	2	2	1	800	1	2	4	2	2	3	100	0	17
12	8	1	43	1	6	4	1	5000	2	2	1	4	2	1	0	0	100
13	19	1	29	2	3	4	2	1600	2	2	2	3	2	1	85	0	2
14	9	1	34	2	7	4	2	0	2	2	5	3	2	1	83	0	4
15	9	1	70	2	6	3	2	900	1	2	1	1	1	1	50	100	4
16	26	1	61	1	3	3	1	2000	1	2	1	1	1	1	100	0	50
17	40	1	41	2	4	3	2	800	2	2	4	3	2	1	35	0	60
18	17	1	41	2	9	4	2	0	1	2	1	2	2	1	105	0	35
19	19	1	29	2	4	4	2	250	2	2	1	2	2	3	110	0	100
20	24	1	80	1	3	3	1	0	1	2	21	1	1	1	105	0	30
21	70.5	1	42	2	4	4	2	1000	2	2	8	3	2	1	10	0	50
22	10	1	47	2	2	4	1	3000	1	2	1	1	1	1	280	0	100
23	10	2	23	2	4	3	2	1300	2	2	3	4	2	1	0	0	50
24	15	1	36	2	2	4	2	500	1	2	3	3	2	1	50	0	10
25	10	1	59	2	5	4	2	0	1	2	1	1	1	3	50	0	100
26	5.7	2	46	1	6	3	1	1000	2	2	7	3	2	1	30	0	5
27	30	2	41	2	4	4	2	0	1	2	5	4	2	1	0	200	30
28	17.8	1	60	2	5	3	2	1500	1	2	4	3	2	1	100	0	75
29	20.5	1	59	2	2	4	1	1599	1	2	1	3	2	1	55	0	15
30	21.2	1	65	1	2	4	1	1300	2	2	13	1	1	1	0	0	100
31	11.8	1	60	2	3	4	1	2000	1	2	1	1	1	1	0	0	10
32	11.8	1	70	2	3	4	1	700	2	2	12	1	1	1	50	0	10
33	30.9	1	62	1	4	4	1	1900	1	2	3	3	2	1	50	0	80
34	20	1	30	2	6	4	2	1200	2	2	4	2	2	1	250	0	10
35	19	1	41	2	4	2	2	0	1	2	5	4	2	1	0	0	10
36	7.3	1	39	2	4	4	2	1750	2	2	8	2	2	1	170	150	9
37	70	1	64	2	13	4	2	2000	2	2	1	1	1	1	100	0	12
38	19	1	32	2	3	3	2	600	2	2	2	3	2	3	70	0	50
39	8.5	1	65	2	5	4	1	1000	1	2	7	1	1	3	200	0	15
40	58	1	54	1	4	3	1	600	2	2	9	3	2	1	35	0	20
41	28.7	1	35	1	5	3	2	300	1	2	2	4	2	1	0	0	100
42	5.8	1	49	2	2	4	2	500	1	2	1	2	2	3	250	0	22
43	9.8	1	31	1	7	3	2	1000	2	2	3	4	2	1	30	0	32
44	15.1	1	45	2	5	4	2	0	2	2	14	2	2	1	150	0	50
45	12.1	1	27	2	2	4	2	0	2	2	7	3	2	3	150	0	38
46	20.5	1	28	1	3	3	2	1300	1	2	2	2	2	3	150	0	60
47	9.8	1	37	2	5	4	2	250	2	2	15	2	2	1	300	0	70
48	11.8	1	60	2	4	4	2	3000	1	2	1	1	1	3	250	80	40
49	9.8	1	40	2	3	3	2	2000	2	2	1	2	2	1	150	0	60
50	19	1	73	2	1	2	1	500	1	2	4	4	2	1	100	0	20
51	28.7	1	46	1	3	3	1	800	1	2	3	5	2	1	350	0	30
52	5.7	1	59	2	2	4	2	900	1	2	1	1	1	3	200	0	100
53	100	2	69	2	4	4	2	1000	1	2	1	1	1	1	100	0	100
54	19	1	65	1	4	3	1	0	2	2	4	2	2	1	150	0	40
55	30	1	51	1	3	4	1	5000	2	2	1	2	2	1	150	0	50
56	11.8	1	66	1	2	3	1	1900	2	2	13	1	1	1	300	0	40
57	10	1	71	2	5	4	2	1000	1	2	1	1	1	1	0	400	30
58	9	1	36	2	2	4	2	3000	1	2	7	1	1	3	100	200	25
59	10	1	49	1	6	4	1	2000	1	2	1	3	2	1	50	0	9
60	20.9	1	35	2	2	4	2	0	2	2	1	3	2	1	50	0	10
61	3	1	46	2	5	4	2	0	2	2	9	3	2	1	300	0	60
62	20.5	1	36	2	2	4	2	1000	1	2	2	3	2	1	10	0	15
63	30	2	70	2	3	4	2	0	2	2	3	2	2	1	200	140	64
64	20.5	1	41	2	2	3	2	475	2	2	8	3	2	1	50	0	10
65	7	1	48	1	4	4	1	4000	1	2	4	3	2	1	100	0	7
66	13.4	1	57	2	3	3	2	0	2	2	10	3	2	1	50	65	4
67	21.2	1	51	1	3	4	1	0	1	2	2	1	1	1	100	80	10
68	38	1	54	2	4	4	1	0	1	2	1	2	2	1	100	0	70
69	12.1	1	30	2	4	4	2	5000	1	2	2	3	2	1	100	0	50
70	16.6	1	42	1	5	4	1	1200	1	2	4	3	2	1	350	0	10
71	30	1	53	1	4	3	1	1200	1	2	4	4	2	1	200	0	10
72	9.6	1	43	2	5	3	2	500	1	2	2	2	2	1	200	0	10
73	15	1	41	1	2	4	1	6000	1	2	2	3	2	1	50	0	7
74	25	1	35	1	2	4	1	5000	1	2	4	1	1	1	50	0	30
75	44.5	2	43	1	5	4	2	0	2	2	10	1	1	1	100	0	12
76	9.8	1	48	1	4	3	1	0	1	2	1	2	2	3	100	0	30
77	28	1	51	1	3	4	1	4000	2	2		2	2	1	300	0	35
78	40.2	1	46	2	4	4	1	1900	1	2	1	3	2	1	200	0	50
79	19	1	62	1	4	4	1	500	1	2	1	4	2	3	80	0	25
80	15	1	70	2	1	3	1	1000	1	2	9	2	2	1	155	0	10
81	40	1	72	2	5	4	2	1200	1	2	1	1	1	1	170	0	60
82	20	1	54	1	12	4	1	800	1	2	5	4	2	1	250	80	60
83	19	1	47	2	6	4	2	0	1	2	1	3	2	1	150	0	7
84	9.6	1	76	1	7	3	1	0	1	2	4	2	2	3	200	0	72
85	20.5	1	34	1	4	3	1	3500	2	2	1	2	2	1	160	0	15
86	10	1	44	1	4	4	1	12000	2	2	1	1	1	1	200	0	100
87	11.8	1	43	1	2	4	1	1500	1	2	1	1	1	1	245	0	20
88	33.6	1	18	1	5	4	2	1350	2	2	4	4	2	1	100	0	12
89	20.5	1	37	2	1	4	1	400	2	2	4	2	2	1	100	0	35
90	19	1	57	1	5	4	1	4000	2	2	5	5	2	1	30	0	20
91	47.7	1	49	1	5	4	1	5000	1	2	2	1	1	1	100	0	15
92	16.6	1	39	1	2	3	2	450	1	2	5	3	2	3	80	0	80
93	12.1	1	34	2	4	3	2	1600	1	2	4	3	2	1	300	70	7
94	54	1	67	1	3	4	1	2000	2	2	3	1	1	1	100	0	10
95	20.5	1	73	1	4	4	1	0	1	2	1	2	2	1	300	0	30
96	17.3	1	67	1	6	4	1	3500	1	2	1	1	1	1	150	0	20
97	9.8	1	63	1	5	3	1	2000	1	2	4	3	2	1	150	0	10
98	30	1	43	2	4	3	2	840	2	2	4	3	2	3	100	0	30
99	10.7	1	52	2	4	3	1	400	1	2	7	4	2	1	64	0	5
100	9.6	1	45	2	3	4	2	2000	1	2	1	2	2	3	150	0	20
101	1.5	1	58	2	5	4	2	3000	1	2	3	2	2	3	130	150	10
102	11	1	79	2	2	4	1	1000	1	2	3	2	2	1	200	0	5
103	9.8	1	63	1	2	3	1	0	2	2	2	2	2	1	175	0	20
104	8	1	63	2	8	4	2	4000	2	2	1	1	1	1	100	0	5
105	9.3	1	66	2	3	4	1	2200	2	2	4	1	1	1	50	0	5
106	10	1	28	1	5	4	2	0	1	2	2	4	2	1	206	0	80
107	10	1	63	2	4	4	2	3800	1	2	1	1	1	1	150	0	10
108	30	1	43	1	2	3	1	2700	1	2	1	1	1	1	100	0	30
109	4	1	56	1	5	4	1	5000	1	2	1	2	2	1	150	0	5
110	14	1	31	2	2	4	2	0	2	2	9	2	2	1	100	50	20
1	6	2	40	1	3	3	2	1000	2	1	4	2	2	1	156	0	250
2	9.3	1	52	2	4	4	2	0	2	1	9	2	2	3	259	0	576
3	9.7	1	46	2	4	3	2	0	1	1	1	2	2	1	276	0	264
4	21.6	1	46	2	8	4	2	5000	2	1	4	1	1	1	0	0	360
5	20	2	26	1	5	4	2	1000	2	1	13	2	2	1	206	0	300
6	50	1	45	1	2	4	2	0	2	1	1	3	2	1	0	0	100
7	19	1	49	2	6	4	2	0	2	1	12	2	2	1	206	0	180
8	28.8	1	70	2	3	4	2	0	1	1	1	1	1	1	0	0	240
9	10	1	51	2	4	4	2	3000	1	1	11	1	1	1	0	400	350
10	10.5	1	57	2	6	4	2	0	1	1	15	1	1	1	100	230	120
11	9	1	64	1	2	4	1	6000	2	1	23	1	1	1	100	0	150
12	8.1	1	62	1	4	4	1	0	2	1	15	2	2	1	186	0	240
13	9.6	1	45	2	2	3	2	1000	2	1	12	2	2	1	186	0	200
14	40	1	37	2	4	4	2	0	2	1	17	2	2	1	221	0	240
15	15.4	1	67	2	2	4	2	0	1	1	10	1	1	1	30	0	600
16	8.1	1	67	1	4	4	2	0	1	1	2	1	1	1	50	0	288
17	19	1	54	2	3	4	1	900	2	1	10	1	1	1	0	0	500
18	8	1	46	1	3	4	1	0	1	1	2	1	1	1	100	0	168
19	17	1	29	2	2	3	2	1900	2	1	3	3	2	1	20	0	480
20	15.1	1	43	1	6	2	1	450	2	1	4	3	2	1	25	0	200
21	44.5	1	49	2	3	4	2	5000	1	1	6	1	1	1	50	180	420
22	17.3	1	22	2	4	4	2	890	2	1	13	5	2	3	25	0	540
23	30	1	23	2	5	3	2	250	2	1	4	5	2	1	30	0	550
24	15	1	67	2	3	4	2	0	2	1	21	2	2	1	356	50	200
25	10	1	39	2	4	4	2	890	1	1	7	1	1	1	83	0	360
26	10	1	33	1	1	4	2	5000	2	1	11	2	2	1	306	0	500
27	5	2	36	1	7	3	1	2000	2	1	16	3	2	1	70	0	150
28	60	1	37	2	3	4	2	0	1	1	10	1	1	1	100	0	300
29	6.9	1	35	2	5	3	2	0	2	1	4	2	2	3	183	0	420
30	40	1	25	2	4	4	2	200	2	1	13	2	2	1	156	0	288
31	9.6	1	27	2	7	4	2	0	2	1	8	2	2	1	156	150	150
32	20	1	45	2	5	4	2	4000	2	1	4	1	1	3	125	100	400
33	10.5	1	35	2	5	4	2	2000	2	1	9	6	2	1	27	0	288
34	19	1	71	1	2	2	1	500	2	1	14	5	2	3	0	0	528
35	20.6	1	54	1	5	3	1	500	1	1	1	1	1	1	45	170	251
36	23	1	52	2	5	4	2	10000	2	1	5	1	1	1	0	300	150
37	10	1	31	2	3	3	2	0	2	1	23	2	2	1	156	0	100
38	9.8	1	42	1	4	3	1	475	2	1	10	3	2	1	20	0	200
39	1	1	58	1	4	4	1	1475	1	1	8	1	1	4	100	0	0
40		2	59	2	7	4	2	0	1	1	10	3	2	1	50	0	150
41	25.3	1	42	1	2	4	1	3000	2	1	4	2	2	1	236	0	360
42	30	1	64	2	2	3	1	500	1	1	6	2	2	1	190	0	200
43		2	74	1	3	4	1	1000	2	1	7	4	2	3	50	0	240
44	20	1	66	1	5	4	1	8000	1	1	17	1	1	1	300	0	200
45	15	1	22	1	6	4	2	0	2	1	7	1	1	1	30	0	340
46	25	1	52	2	1	3	1	1500	2	1	7	4	2	1	30	0	50
47	9.8	1	63	1	3	4	1	0	1	1	12	2	2	3	156	50	600
48	8.1	1	49	2	4	4	3	1400	2	1	16	4	2	1	27	145	120
49	60	2	69	1	4	4	2	0	2	1	10	5	2	1	50	0	480
50	45	1	50	1	2	3	1	4000	2	1	4	1	1	1	30	0	250
51	3.5	1	53	1	7	4	1	0	2	1	10	2	2	1	300	0	300
52	20	1	66	1	4	4	1	8000	1	1	17	1	1	1	100	150	144
53	37	1	55	2	6	4	2	0	1	1	8	1	1	1	30	0	400
54	20	1	37	2	4	3	2	3000	2	1	16	1	1	3	50	0	600
55	8	1	42	1	9	3	1	4000	2	1	2	6	2	1	50	0	100
56	17.7	1	68	1	2	2	1	700	1	1	4	2	2	3	156	0	600
57	30	1	55	1	4	4	1	1000	2	1	32	3	2	1	27	0	400
58	9	1	49	1	6	4	1	5000	2	1	6	3	2	1	20	0	240
59	10	1	41	1	4	3	2	0	2	1	2	2	2	1	156	0	60
60	14.9	1	38	2	5	4	2	0	2	1	6	1	1	1	0	0	200
61	15	1	25	1	5	3	2	100	2	1	3	4	2	3	20	0	500
62	28	2	47	1	6	4	1	1000	2	1	7	3	2	1	24	0	360
63	28	2	52	1	2	3	1	1000	1	1	22	2	2	1	229	0	300
64	15	1	32	2	2	1	2	0	1	1	3	2	2	3	186	230	350
65	9	1	52	2	6	4	2	0	2	1	6	3	2	1	20	0	240
66	30	2	65	2	2	2	1	0	1	1	6	2	2	3	183	0	280
67	22	2	35	2	4	4	2	3300	2	1	10	3	2	1	24	0	250
68	7.4	1	49	2	6	4	2	5000	2	1	8	1	1	1	30	0	120
69	8	2	75	1	2	3	1	1000	2	1	28	3	2	1	22	0	200
70	10	1	50	2	2	3	2	700	2	1	15	3	2	3	27	0	400
71	13	1	30	1	2	4	2	2000	2	1	15	2	2	1	233	120	200
72	10	1	50	2	5	3	2	0	1	1	10	4	2	3	0	50	480
73	10	1	21	1	3	3	2	1500	2	1	7	2	2	1	183	0	336
74	10.7	1	48	2	11	3	2	1010	2	1	10	4	2	3	0	0	600
75	60	1	54	2	2	4	2	475	2	1	12	3	2	1	10	0	600
76	1	1	50	1	3	3	1	0	1	1	1	2	2	1	201	56	100
77	20	1	66	2	4	4	2	0	1	1	1	2	2	1	156	56	300
78	18.7	1	27	2	6	4	2	0	2	1	1	2	2	1	156	0	280
79	6	1	18	1	6	4	2	0	2	1	3	1	1	1	60	0	36
80	8	1	62	2	5	4	2	0	2	1	5	2	2	3	78	0	144
81	26	1	31	2	3	4	2	0	2	1	9	2	2	1	156	0	180
82	10	2	31	2	8	4	2	500	2	1	4	2	2	1	156	0	200
83		1	22	2	3	3	2	0	2	1	15	4	2	3	0	0	600
84	10	1	54	2	5	4	2	0	2	1	29	2	2	3	156	0	500
85	9	2	67	1	4	4	1	0	1	1	3	4	2	1	30	0	300
86	4.3	1	69	2	3	4	2	2500	2	1	2	1	1	1	50	0	300
87	5.2	1	30	1	4	3	2	2000	2	1	4	1	1	1	30	0	20
88	3.2	1	38	2	2	3	2	450	2	1	24	1	1	4	0	202	276
89	3	1	58	2	1	3	1	400	2	1	5	2	2	2	186	0	40
90	11	1	54	1	5	3	1	450	1	1	2	5	2	3	0	56	360
91	3.8	1	68	1	3	4	1	0	1	1	4	1	1	1	0	28	100
92	23.7	1	67	2	2	3	2	2000	2	1	24	1	1	1	0	0	420
93	6	1	28	2	4	4	2	0	2	1	4	3	2	1	25	0	60
94	30	1	38	1	4	3	2	1200	2	1	17	6	2	1	0	0	120
95	10	1	32	1	4	4	1	0	2	1	2	2	2	1	156	0	20
96	8.2	1	22	2	3	3	1	0	2	1	5	4	2	3	0	0	360
97	8.2	1	36	1	3	2	2	250	2	1	16	5	2	1	65	0	100
98	2.5	1	39	1	1	3	1	3000	1	1	6	1	1	1	0	100	50
99	2.5	1	36	1	2	3	2	200	2	1	19	1	1	3	0	0	240
100	6.8	1	66	2	3	4	2	0	1	1	11	1	1	1	162	0	240
101	17.3	1	67	2	5	3	2	600	1	1	4	1	1	1	0	40	144
102	5.4	1	70	2	3	3	2	2500	2	1	2	1	1	1	50	200	250
103	10	1	35	1	3	3	1	2800	2	1	4	3	2	1	0	0	24
104	2.5	1	52	1	4	3	1	250	1	1	12	5	2	1	0	0	200
105	20	1	73	2	7	4	2	0	1	1	13	2	2	3	78	0	240
106	4	2	55	2	2	4	2	3400	2	1	5	1	1	1	30	0	100
107	5.5	1	33	2	3	4	2	900	1	1	6	3	2	3	0	0	200
108	17.3	2	21	1	4	3	2	0	2	1	5	4	2	1	0	0	360
109	5	1	27	2	5	4	2	600	2	1	2	3	2	1	0	0	200
110	20	1	39	2	7	3	2	500	2	1	14	4	2	2	0	0	100
